# Supplementary material for: Natural Polymorphisms D60E and I62V Stabilize a Closed Conformation in HIV-1 Protease in the Absence of an Inhibitor or Substrate
Source: Viruses. 2024 Feb 2;16(2):236. doi: 10.3390/v16020236 (PMC10892587; doi:10.3390/v16020236)
Supplement: Supplementary file 1 [file viruses-16-00236-s001.zip]

Archive with 1 entries (1 files):
- viruses-2789738-supplementary.pdf
